# Supplementary material for: Antibody Responses and the Vaccine Efficacy of Recombinant Glycosyltransferase and Nicastrin Against Schistosoma japonicum
Source: Pathogens. 2025 Jan 14;14(1):70. doi: 10.3390/pathogens14010070 (PMC11768875; doi:10.3390/pathogens14010070)
Supplement: Supplementary file 1 [file pathogens-14-00070-s001.zip]

Archive with 7 entries (7 files):
- Supplementary figure and figure legends.pdf
- Supplementary Figure S1.tif
- Supplementary Figure S2.jpg
- Supplementary Figure S3.tif
- Supplementary Figure S4.jpg
- Supplementary figure S5.jpg
- Supplementary table S1.docx
